# Supplementary material for: Clinical implications of genomic profiles in metastatic breast cancer with a focus on TP53 and PIK3CA, the most frequently mutated genes
Source: Oncotarget. 2017 Mar 3;8(17):27997–8007. doi: 10.18632/oncotarget.15881 (PMC5438625; doi:10.18632/oncotarget.15881)
Supplement: Supplementary file 2 [file oncotarget-08-27997-s002.xlsx]

## Sheet: Supplementary Table 1
Gene expression patterns according to ER status
Gene.name	avg.ER.pos	avg.ER.neg	FC	up.down	pval	fdr.pval
LOC145837	2.35292	-2.80034	5.15326	UP	4.43194e-09	4.89108e-05
POTEKP	1.26949	-4.02647	5.29596	UP	8.05897e-08	0.000351436
TBC1D9	8.25019	5.97158	2.27861	UP	7.84655e-08	0.000351436
RALGAPA1	6.26344	5.02893	1.23452	UP	9.55334e-08	0.000351436
ATP8B1	7.31646	5.78498	1.53148	UP	1.72642e-07	0.000544364
HOMEZ	4.93708	3.90784	1.02924	UP	2.08189e-07	0.000574393
RAB6C	0.390629	-3.32086	3.71149	UP	3.63666e-07	0.000802684
F7	1.73405	-3.01709	4.75114	UP	5.20934e-07	0.00104528
ERBB4	5.18896	0.1875	5.00146	UP	8.4691e-07	0.00133521
LONRF2	4.47126	0.915024	3.55624	UP	1.18632e-06	0.00174563
GATA3	7.88975	4.86297	3.02678	UP	1.52346e-06	0.00197799
FBP1	6.25867	2.83403	3.42464	UP	1.79761e-06	0.00198384
ZFX	6.46776	5.57632	0.89143	UP	2.00121e-06	0.00210337
XBP1	10.9738	8.75963	2.2142	UP	2.175e-06	0.00218212
FOXA1	8.18855	3.90406	4.2845	UP	2.88424e-06	0.00275538
WWP1	7.98906	6.49249	1.49657	UP	3.01697e-06	0.00275538
CALCOCO2	7.64238	6.48201	1.16037	UP	3.1209e-06	0.00275538
C1orf64	2.11683	-3.02356	5.14039	UP	4.06311e-06	0.00309244
TOB1	8.22607	6.7507	1.47536	UP	5.096e-06	0.00340845
AGR2	9.35605	4.22875	5.1273	UP	6.5801e-06	0.00414003
GRM4	0.702284	-3.04509	3.74737	UP	7.36525e-06	0.00414003
CMBL	6.84832	4.39748	2.45085	UP	7.05975e-06	0.00414003
MIR29B2	-1.43893	-3.8917	2.45277	UP	8.11445e-06	0.00416958
LIMA1	7.81847	6.6248	1.19366	UP	8.12305e-06	0.00416958
FUT8	6.63473	5.02694	1.6078	UP	8.48953e-06	0.00425866
AGR3	6.72897	0.91618	5.81279	UP	9.10248e-06	0.00436761
MLPH	7.6553	4.14381	3.51149	UP	9.05271e-06	0.00436761
STRN3	6.07915	5.05201	1.02715	UP	9.52634e-06	0.00447373
ESR1	6.72999	2.0767	4.65329	UP	1.26037e-05	0.00502876
CCDC48	1.74773	-0.870425	2.61815	UP	1.32144e-05	0.00502876
VPS13C	6.86184	5.79634	1.0655	UP	1.15101e-05	0.00502876
LOC93622	4.7881	3.86624	0.921858	UP	1.26191e-05	0.00502876
MRFAP1	8.55523	7.71971	0.835528	UP	1.31022e-05	0.00502876
SLC39A6	9.59832	7.33738	2.26094	UP	1.54e-05	0.00512281
HDGFRP3	6.2468	4.86992	1.37688	UP	1.49751e-05	0.00512281
HECTD2	4.60809	3.5673	1.04079	UP	1.55504e-05	0.00512281
HEATR6	5.19505	4.04364	1.15141	UP	1.62479e-05	0.00519746
C10orf82	0.385834	-4.10063	4.48646	UP	1.65463e-05	0.00520834
SEMA3C	7.89294	5.86164	2.0313	UP	1.68626e-05	0.00520834
N6AMT1	4.49901	3.41951	1.0795	UP	1.69899e-05	0.00520834
ZNF689	3.74931	2.35463	1.39468	UP	1.73245e-05	0.00523817
FAM174B	6.05205	4.13803	1.91402	UP	1.99845e-05	0.00565509
CPEB3	3.49388	2.41482	1.07906	UP	1.97267e-05	0.00565509
FNIP1	5.82457	5.04244	0.782137	UP	1.99394e-05	0.00565509
ARID2	5.92342	5.1421	0.781322	UP	1.93873e-05	0.00565509
UGCG	5.22932	3.7437	1.48562	UP	2.03237e-05	0.0056783
RET	5.65233	2.08702	3.5653	UP	2.13418e-05	0.00587058
CSNK1A1	8.56449	7.70284	0.861643	UP	2.15439e-05	0.00587058
ANKRA2	4.64155	3.60145	1.0401	UP	2.36699e-05	0.00627706
DSCAM-AS1	2.08068	-3.45806	5.53874	UP	2.42254e-05	0.00629061
SLC7A2	6.20769	3.17616	3.03153	UP	2.62651e-05	0.00666348
CROT	5.3429	3.70547	1.63743	UP	2.59895e-05	0.00666348
PRR15	4.1427	0.707963	3.43474	UP	2.87898e-05	0.00707499
CXADRP3	0.544055	-4.75034	5.29439	UP	3.15632e-05	0.00718208
FLJ45983	2.41369	-1.67334	4.08703	UP	2.98144e-05	0.00718208
EPB41L5	6.41734	4.97205	1.44529	UP	3.11052e-05	0.00718208
SYTL5	3.28111	-0.729178	4.01029	UP	3.59723e-05	0.00726814
ABCC8	0.241368	-3.25975	3.50112	UP	3.28814e-05	0.00726814
SIDT1	5.27324	2.14234	3.1309	UP	3.51167e-05	0.00726814
WDR17	1.47113	-1.41131	2.88244	UP	3.65159e-05	0.00726814
HCAR1	4.64988	1.87516	2.77472	UP	3.45558e-05	0.00726814
RALGPS2	5.88162	3.70019	2.18143	UP	3.57454e-05	0.00726814
FAM66C	1.11469	-0.469704	1.5844	UP	3.65515e-05	0.00726814
SLC4A8	4.05627	1.26078	2.79548	UP	3.74766e-05	0.00734532
AFF1	6.71194	5.86569	0.846246	UP	3.76052e-05	0.00734532
ASB8	5.43077	4.76282	0.66795	UP	3.83137e-05	0.00735862
DCDC2	2.72175	-0.189739	2.91149	UP	4.00439e-05	0.00739774
ENPP1	6.73807	5.21604	1.52203	UP	3.93438e-05	0.00739774
KLHDC1	2.24095	0.991353	1.2496	UP	3.98738e-05	0.00739774
SPOPL	6.70802	5.51597	1.19205	UP	3.90368e-05	0.00739774
AP2B1	8.63922	7.8908	0.748423	UP	4.02197e-05	0.00739774
CHN2	3.22449	1.43881	1.78567	UP	4.10022e-05	0.00747935
PLEKHF2	7.76756	6.10132	1.66623	UP	4.22248e-05	0.00751602
ERGIC1	8.58441	7.4329	1.15151	UP	4.1905e-05	0.00751602
YWHAB	8.98964	8.40771	0.581932	UP	4.21282e-05	0.00751602
KIF3A	5.10967	4.0385	1.07117	UP	4.28772e-05	0.00757109
MPP7	5.45601	3.42747	2.02855	UP	4.54457e-05	0.0078866
SLC2A10	6.81276	5.04138	1.77138	UP	4.57443e-05	0.0078866
LOC100129794	1.57141	0.0710352	1.50037	UP	4.63944e-05	0.0078866
C2orf43	4.70187	3.52428	1.17759	UP	4.71653e-05	0.0078866
KLHDC2	6.26912	5.29505	0.974074	UP	4.70226e-05	0.0078866
RNF103	6.67628	5.80434	0.871941	UP	4.65413e-05	0.0078866
TBC1D30	4.88178	3.05943	1.82235	UP	4.76875e-05	0.00791393
MED13	7.63133	6.60416	1.02717	UP	4.80458e-05	0.00791393
ZNF91	5.48003	4.23643	1.2436	UP	4.94602e-05	0.00805471
FBXO15	1.62563	-1.10831	2.73394	UP	5.17989e-05	0.00828482
C2orf27A	2.14146	0.916603	1.22486	UP	5.17295e-05	0.00828482
GPD1L	6.67354	5.14644	1.5271	UP	5.35151e-05	0.00849774
SYNJ2BP	6.2582	5.29909	0.959116	UP	5.4996e-05	0.00867051
TRIM37	6.54461	5.61926	0.925351	UP	5.76476e-05	0.0090241
MYLIP	5.90772	4.82227	1.08545	UP	5.84301e-05	0.00906154
PPP1R3C	4.77032	2.47648	2.29384	UP	6.16137e-05	0.00906625
SPOP	6.61676	5.71533	0.901438	UP	6.03725e-05	0.00906625
NAA30	5.64457	4.8206	0.823973	UP	6.14346e-05	0.00906625
SAP30L	6.08063	5.31537	0.765266	UP	5.98398e-05	0.00906625
USP30	4.66391	3.97867	0.685242	UP	5.98568e-05	0.00906625
ARF3	8.27878	7.61293	0.66585	UP	6.12069e-05	0.00906625
CLTC	10.2705	9.34659	0.923937	UP	6.3879e-05	0.00933733
MAP6	2.29579	0.306169	1.98962	UP	6.55836e-05	0.00952342
APBB2	6.68352	5.61897	1.06454	UP	6.76477e-05	0.00975896
INTS2	5.61377	4.64143	0.972334	UP	6.85719e-05	0.00982805
SSTR1	-1.11322	-4.02479	2.91156	UP	6.97102e-05	0.00984115
RNASEL	4.77487	3.73281	1.04206	UP	7.03785e-05	0.00984115
KIAA0232	6.59971	5.6951	0.904613	UP	7.00668e-05	0.00984115
ABHD2	8.02137	6.64815	1.37323	UP	7.19477e-05	0.00997679
RABEP1	7.34966	6.13084	1.21882	UP	7.23217e-05	0.00997679
BLVRA	6.32183	4.86602	1.4558	UP	7.45159e-05	0.0099849
ZNF287	3.33504	2.25497	1.08007	UP	7.46787e-05	0.0099849
TCF21	-0.326873	-3.83594	3.50907	UP	8.00691e-05	0.0102658
C6orf97	3.5345	0.592201	2.9423	UP	8.04633e-05	0.0102658
PBX1	8.41805	7.07475	1.3433	UP	7.96056e-05	0.0102658
C4orf32	5.83026	4.06237	1.76789	UP	8.17051e-05	0.0103643
RAB5B	7.89168	7.1934	0.698277	UP	8.49627e-05	0.010716
SIX1	5.1561	2.72642	2.42968	UP	8.6818e-05	0.0107654
CASC4	7.79452	7.00771	0.786814	UP	8.68025e-05	0.0107654
DACH1	4.14833	0.977042	3.17129	UP	9.08529e-05	0.0108984
RAB27B	6.54379	4.57322	1.97057	UP	8.94454e-05	0.0108984
IGIP	4.27694	3.21788	1.05906	UP	8.99829e-05	0.0108984
TBC1D12	4.77819	3.96202	0.816172	UP	8.85066e-05	0.0108984
CA12	7.48439	4.66894	2.81545	UP	9.15497e-05	0.0109226
FSIP1	2.54851	-0.840719	3.38922	UP	9.70745e-05	0.0114448
FAM110C	4.77366	2.24063	2.53303	UP	9.7482e-05	0.0114448
DNAJC1	6.84652	5.56142	1.28509	UP	9.87186e-05	0.0114916
CHIC1	4.20958	2.91566	1.29392	UP	0.000101689	0.01169
WDR7	4.87156	4.15043	0.721132	UP	0.000102309	0.0117004
RNASE4	5.83814	4.21906	1.61908	UP	0.000103554	0.0117817
MCCC2	7.56965	6.41819	1.15146	UP	0.000105007	0.0118857
NAT1	5.43614	2.52522	2.91092	UP	0.000105768	0.0119108
ASTN2	4.40506	2.51119	1.89387	UP	0.000107766	0.0120035
TSPAN13	9.16902	7.2802	1.88882	UP	0.000108223	0.0120035
ZNF619	3.27584	2.36039	0.915446	UP	0.000109347	0.0120676
ZNF214	1.54585	-0.377755	1.9236	UP	0.000109913	0.0120697
LOC728342	-1.68083	-4.51625	2.83541	UP	0.000114154	0.0124353
DCTN4	7.01294	6.28266	0.730271	UP	0.000114369	0.0124353
PLEKHB2	7.29698	6.66399	0.632989	UP	0.000115008	0.0124434
PEX12	4.01916	3.04104	0.978125	UP	0.000116121	0.0125025
SYT1	3.3096	0.244837	3.06477	UP	0.00011868	0.0126546
APPBP2	7.00546	5.8334	1.17206	UP	0.000118578	0.0126546
MID2	5.1509	4.24896	0.901945	UP	0.000119517	0.0126826
ZNF652	6.93435	5.74296	1.1914	UP	0.000120104	0.0126839
CCDC125	5.50879	4.10837	1.40042	UP	0.000121364	0.0127367
ALDH6A1	4.907	3.74115	1.16585	UP	0.000122335	0.0127367
RBM47	7.15241	6.15027	1.00214	UP	0.000123129	0.0127592
CT62	0.324394	-3.78904	4.11343	UP	0.000127621	0.0131016
C14orf43	5.55363	4.85202	0.701618	UP	0.000129356	0.0132183
NLK	5.53854	4.56497	0.973573	UP	0.000130508	0.0132745
FAM46C	5.85593	3.73177	2.12417	UP	0.000132315	0.0133966
AP4S1	3.56039	2.57247	0.987922	UP	0.000135701	0.0136767
NUBPL	4.4575	3.76957	0.687924	UP	0.00013716	0.0137609
KCNJ3	2.1632	-3.09293	5.25613	UP	0.000138012	0.0137837
SLC16A6	4.55689	2.13083	2.42606	UP	0.000140555	0.0139745
MEGF9	6.79492	5.46953	1.32539	UP	0.000142615	0.0140527
BCAS1	4.8417	1.38001	3.46169	UP	0.00014629	0.0141794
ZNF721	5.0141	4.0595	0.954603	UP	0.000146471	0.0141794
RIMS1	2.04195	-0.963578	3.00553	UP	0.000151156	0.0145057
FAM151B	1.59192	0.474354	1.11757	UP	0.000156834	0.0147933
AKAP5	3.94311	1.88354	2.05957	UP	0.000158458	0.0148829
CDK17	5.89537	4.98594	0.909435	UP	0.00016418	0.015355
GP2	1.53812	-2.10442	3.64254	UP	0.000170361	0.0157992
C8orf86	-2.53207	-4.84664	2.31457	UP	0.000171652	0.0158251
KIAA1467	5.58063	3.60558	1.97505	UP	0.000172074	0.0158251
PTPLAD1	8.60219	7.37444	1.22775	UP	0.000173538	0.0158375
LEO1	6.12434	5.1274	0.996937	UP	0.000173645	0.0158375
LOC100131320	0.29943	-2.73651	3.03594	UP	0.000176435	0.0159601
TP53INP1	7.58723	5.97798	1.60925	UP	0.000180857	0.0160574
HOXD-AS1	3.29163	1.74809	1.54355	UP	0.000180728	0.0160574
LRBA	7.39248	6.41671	0.975773	UP	0.000181147	0.0160574
FAM214A	6.52558	5.26303	1.26255	UP	0.000183011	0.0160933
C6orf211	7.32481	5.10831	2.2165	UP	0.00018628	0.0161659
TMBIM6	10.382	9.52369	0.858326	UP	0.000186766	0.0161659
FRS2	6.9429	5.2279	1.715	UP	0.000196886	0.0167787
DHX40	6.96157	6.14602	0.815552	UP	0.000196402	0.0167787
PPM1A	7.06475	6.25277	0.811974	UP	0.000196139	0.0167787
RUNDC3B	2.23389	-0.172502	2.40639	UP	0.000201529	0.0168759
ABAT	4.86804	2.94366	1.92438	UP	0.000202949	0.0168759
SLC1A4	6.52116	5.19443	1.32673	UP	0.0002044	0.0168759
TIGD6	3.81589	2.99597	0.819925	UP	0.000204678	0.0168759
TRIM23	4.72213	3.94614	0.775987	UP	0.000204196	0.0168759
ACADSB	6.15681	4.59656	1.56025	UP	0.000211804	0.0171873
RPS6KB1	6.62135	5.72348	0.897871	UP	0.000214861	0.0173634
ARSG	3.61925	1.89164	1.72762	UP	0.000216968	0.0174004
IL6ST	8.59846	7.30609	1.29237	UP	0.000218372	0.0174004
SCAMP1	7.08713	6.25485	0.832279	UP	0.000217703	0.0174004
TTC8	5.45036	4.4011	1.04926	UP	0.000221014	0.017487
KAL1	4.86103	3.20275	1.65828	UP	0.000224428	0.017613
C4orf34	6.79778	5.22795	1.56983	UP	0.0002249	0.017613
SUOX	5.17444	4.42755	0.746892	UP	0.000228904	0.0177901
UGDH	7.37115	5.82368	1.54747	UP	0.00023273	0.0178361
FAM47E	1.02198	-0.861912	1.88389	UP	0.00023582	0.0179483
KITLG	6.51641	5.03845	1.47796	UP	0.000237429	0.0180087
LOC153684	1.21116	-0.239512	1.45068	UP	0.000240287	0.0180943
USP32	6.84007	5.80755	1.03251	UP	0.000241017	0.0180943
UBR7	6.41969	5.63933	0.780359	UP	0.000239482	0.0180943
KCTD3	7.80422	6.81506	0.989157	UP	0.000248217	0.0183232
SMAP2	5.915	5.26905	0.645953	UP	0.000247567	0.0183232
C9orf152	5.26052	2.32451	2.93601	UP	0.000250051	0.0183971
CTAGE5	6.41483	5.56818	0.846648	UP	0.000257587	0.0188885
C5orf43	6.60581	5.91094	0.694865	UP	0.000260843	0.019064
RASEF	4.86171	3.24262	1.61908	UP	0.000263078	0.0191639
LOC90246	1.03277	-1.30533	2.3381	UP	0.000265888	0.0191787
TSC22D3	7.80291	6.37889	1.42402	UP	0.000265649	0.0191787
TMEM87B	7.20627	6.23868	0.967591	UP	0.000268569	0.0192463
FAM169A	3.52883	1.53623	1.9926	UP	0.000270313	0.0193086
DMXL1	6.02727	5.32578	0.701491	UP	0.000274513	0.0194201
LRRFIP1	7.41272	6.80744	0.605283	UP	0.000273378	0.0194201
SLC39A9	7.39129	6.57212	0.819173	UP	0.000279054	0.0196432
UGT2B15	0.231555	-3.80264	4.0342	UP	0.000289335	0.0201587
ZDHHC17	5.76828	4.98195	0.786329	UP	0.000289521	0.0201587
SYTL4	4.61515	3.48859	1.12656	UP	0.000294364	0.0203429
ANAPC13	6.40268	5.63917	0.763507	UP	0.00029556	0.0203429
DAZAP2	8.57256	7.92275	0.649816	UP	0.000296775	0.0203429
C12orf66	3.7671	2.50867	1.25844	UP	0.000307217	0.0209935
POLK	5.21373	4.52395	0.689785	UP	0.000310038	0.0210559
DTWD2	4.1678	3.20235	0.965452	UP	0.000313559	0.0211222
LARP4	6.84329	6.20951	0.633779	UP	0.000313394	0.0211222
ZNF546	2.3428	1.40067	0.942128	UP	0.000317039	0.0212051
C14orf28	2.94073	2.1187	0.822026	UP	0.000316522	0.0212051
FBXL7	4.23963	2.91912	1.32052	UP	0.000318319	0.0212264
PRKAR1A	9.10856	8.34233	0.766233	UP	0.000324775	0.0215917
INMT	2.93032	0.912217	2.0181	UP	0.00033363	0.0220057
ANKRD31	-0.170463	-1.57398	1.40351	UP	0.000334496	0.0220057
ARPP19	8.16227	7.46754	0.694732	UP	0.000343393	0.0221619
ANKRD30B	3.0109	-0.950622	3.96152	UP	0.000350442	0.0221928
ZNF680	5.22538	4.03553	1.18985	UP	0.000348656	0.0221928
TMEM135	6.01052	4.89784	1.11269	UP	0.000349549	0.0221928
ANKRD42	3.22063	2.189	1.03163	UP	0.000351515	0.0221928
ZNF491	1.56456	0.596915	0.967643	UP	0.0003518	0.0221928
SECISBP2	6.25743	5.67073	0.586701	UP	0.000351916	0.0221928
RSBN1L	4.99938	4.34597	0.653409	UP	0.000356034	0.0223886
SLC25A21	2.63384	0.605406	2.02843	UP	0.000361011	0.022637
C14orf167	6.02392	5.15178	0.872142	UP	0.000362149	0.022644
KIAA1324L	4.7038	2.88211	1.82169	UP	0.00036992	0.0227434
PGGT1B	5.36884	4.65814	0.710698	UP	0.000368015	0.0227434
DCP2	6.39371	5.7493	0.644407	UP	0.000382791	0.0231479
THSD4	5.59274	3.10452	2.48822	UP	0.000384015	0.0231584
SAMD12	5.71241	4.02554	1.68687	UP	0.000402394	0.0233727
LRRC46	1.56323	-0.098462	1.6617	UP	0.000393098	0.0233727
FRAT1	2.34526	1.08752	1.25774	UP	0.000393498	0.0233727
LOC100499466	6.69819	5.76385	0.934338	UP	0.000399574	0.0233727
COL4A3BP	6.20307	5.33087	0.872199	UP	0.000397382	0.0233727
CEP290	5.32618	4.53717	0.789008	UP	0.000394855	0.0233727
PAAF1	4.62746	3.92338	0.704081	UP	0.000412877	0.0239187
FAM114A2	5.2897	4.36793	0.921776	UP	0.000422052	0.0243862
FAM160B1	5.7298	5.06011	0.669694	UP	0.000427784	0.0245887
LOC728739	-0.489838	-3.06445	2.57461	UP	0.000440401	0.0251501
ANKRD20A5P	0.284712	-2.11869	2.4034	UP	0.000439374	0.0251501
CPEB2	5.23842	4.27652	0.9619	UP	0.000450382	0.0254893
SCUBE2	4.76407	2.44522	2.31885	UP	0.000452681	0.0255539
LIN7A	2.27056	-0.125656	2.39621	UP	0.000457294	0.025701
C9orf64	4.71471	3.67368	1.04104	UP	0.000457615	0.025701
RBM11	1.78598	-0.452253	2.23823	UP	0.000466396	0.0258002
AP3B1	6.64314	6.06385	0.579295	UP	0.000463155	0.0258002
SKP1	8.99152	8.21094	0.780581	UP	0.000469479	0.0258412
NEK9	6.82756	6.05343	0.774136	UP	0.000471485	0.0258871
NR2F1	4.20898	2.0953	2.11367	UP	0.000479918	0.0261541
LOC646762	4.034	2.73821	1.29579	UP	0.000481088	0.0261541
SEPSECS	4.29699	3.45326	0.843729	UP	0.000479864	0.0261541
PVALB	1.45606	-3.27835	4.73441	UP	0.000500252	0.0267333
MS4A8B	-1.66523	-4.80979	3.14456	UP	0.00049873	0.0267333
RIIAD1	-1.27867	-4.08069	2.80203	UP	0.000505065	0.0267333
STK39	5.9637	4.40183	1.56187	UP	0.000500105	0.0267333
EXOC6	5.51073	4.20899	1.30174	UP	0.00050475	0.0267333
SAMD8	5.69299	4.95276	0.740235	UP	0.000504744	0.0267333
BTRC	5.37176	4.69196	0.679799	UP	0.000503712	0.0267333
CXADRP2	-2.07936	-4.78552	2.70616	UP	0.000512785	0.0270565
PNPLA4	4.89009	3.79877	1.09132	UP	0.000518886	0.0270565
RAB21	6.3926	5.45878	0.933814	UP	0.000519743	0.0270565
LOC728730	2.05862	1.19967	0.858947	UP	0.000516827	0.0270565
ZNF230	3.15407	2.43539	0.718678	UP	0.000515668	0.0270565
PEX11A	4.83026	3.39848	1.43179	UP	0.000521677	0.0270928
DNAJC12	4.25583	1.52907	2.72676	UP	0.000528035	0.0272262
MIPOL1	4.38838	3.04188	1.3465	UP	0.000530638	0.0272262
TNRC6C	4.90429	3.82324	1.08105	UP	0.000542144	0.0273201
ZFHX3	5.44367	4.46047	0.983197	UP	0.000541709	0.0273201
BCAS3	4.84555	4.01838	0.827174	UP	0.000537069	0.0273201
SYS1	5.50462	4.86058	0.644035	UP	0.000539537	0.0273201
GATA2	3.37103	0.9699	2.40113	UP	0.000543642	0.0273332
LOC100507584	-2.00709	-4.90162	2.89453	UP	0.00054994	0.0274622
GREB1	3.85965	1.61443	2.24523	UP	0.000549599	0.0274622
CERS6	7.92912	6.57025	1.35887	UP	0.000547926	0.0274622
SIX4	5.33249	4.03508	1.29741	UP	0.000569127	0.0279303
NDFIP1	7.90111	7.1537	0.747401	UP	0.000567648	0.0279303
CTAGE10P	-3.37592	-4.70627	1.33035	UP	0.000576562	0.0281546
GSTCD	5.07225	3.99394	1.0783	UP	0.000575413	0.0281546
ATXN7L3B	7.98175	7.03081	0.950932	UP	0.000595408	0.0288547
PTPN1	6.70019	6.00175	0.698447	UP	0.000597436	0.0288547
IBTK	6.89782	6.31074	0.587088	UP	0.000599124	0.0288731
HPX	3.3439	0.587286	2.75661	UP	0.000620965	0.0297373
ALG10B	4.70368	3.92929	0.77439	UP	0.000628446	0.0297373
METTL20	2.11567	1.36989	0.745776	UP	0.000632595	0.0297373
NBR1	7.66041	6.96145	0.698965	UP	0.00062464	0.0297373
TRMT1L	5.64825	5.02277	0.625482	UP	0.000627077	0.0297373
TOX4	6.86975	6.38164	0.488101	UP	0.000630692	0.0297373
NCAM2	4.16267	1.4039	2.75877	UP	0.000644903	0.0300936
EIF2AK3	6.28368	5.53499	0.748688	UP	0.000646663	0.0301121
MRFAP1L1	6.61332	5.98435	0.62897	UP	0.000659087	0.0305617
ARHGAP32	6.79292	5.723	1.06992	UP	0.000667591	0.0306342
KAT6B	6.02776	5.07658	0.951182	UP	0.000667063	0.0306342
TMEM30B	6.24292	5.10628	1.13664	UP	0.000672729	0.030806
HHAT	4.49528	3.37144	1.12384	UP	0.000678981	0.0310279
CUL3	7.12514	6.60237	0.522767	UP	0.000681784	0.0310916
MTUS1	6.73434	5.55037	1.18397	UP	0.000690815	0.0314385
ZSWIM5	2.68244	0.511409	2.17103	UP	0.000697682	0.031512
SLC5A12	-1.34706	-3.92053	2.57347	UP	0.000700927	0.0315732
STAM2	6.21114	5.49453	0.716608	UP	0.000705862	0.0317307
LOC100499489	2.26974	0.703361	1.56638	UP	0.00071046	0.0318725
POLI	5.16561	4.37841	0.787198	UP	0.000712181	0.0318849
STRADA	5.09649	4.45112	0.645373	UP	0.000722055	0.0321751
RAD50	6.67003	6.03708	0.632951	UP	0.000720676	0.0321751
DNAJC16	5.41768	4.81742	0.600261	UP	0.000723036	0.0321751
EFCAB11	3.03311	2.05893	0.974179	UP	0.000731968	0.0322554
CALM1	9.0457	8.43621	0.609482	UP	0.00073006	0.0322554
C5	3.71933	2.36524	1.35409	UP	0.00073896	0.0323899
C2orf29	6.39164	5.92035	0.471296	UP	0.000740689	0.0323899
IDE	6.37149	5.70807	0.663421	UP	0.000744725	0.0324853
APH1B	4.71961	3.50086	1.21875	UP	0.000773867	0.0331023
TAPT1	5.45441	4.57353	0.880875	UP	0.000770931	0.0331023
MBTPS2	5.59729	4.91674	0.680551	UP	0.000773554	0.0331023
NXPH1	0.659841	-3.79665	4.45649	UP	0.000782372	0.033242
ABCC6P1	-0.985821	-3.77841	2.79259	UP	0.000784831	0.033242
CERS2	8.45795	7.75419	0.703755	UP	0.000781214	0.033242
FBXO33	4.54543	4.01634	0.529092	UP	0.000786169	0.033242
POTEC	-2.38852	-5.20048	2.81196	UP	0.00080934	0.0337007
LYPD6B	3.56351	1.52677	2.03674	UP	0.000804257	0.0337007
SLC40A1	7.82004	6.09171	1.72833	UP	0.000806609	0.0337007
SLC22A5	4.9914	4.09895	0.892456	UP	0.000810759	0.0337007
SEPT8	6.85066	6.03721	0.813453	UP	0.000800239	0.0337007
MTX3	5.40149	4.69964	0.701852	UP	0.000822924	0.0340142
NRIP1	7.10221	5.89678	1.20543	UP	0.000830084	0.0341806
AAGAB	6.87095	6.04052	0.830429	UP	0.000834973	0.0341921
UBR1	5.96691	5.16458	0.802331	UP	0.000840726	0.0342122
PP14571	2.43479	-1.13494	3.56973	UP	0.000850924	0.034525
GPR77	0.795546	-1.28973	2.08528	UP	0.000858194	0.0346054
CRIPAK	3.08314	2.07478	1.00836	UP	0.000855308	0.0346054
ZNF780A	4.77237	4.00417	0.768205	UP	0.000859178	0.0346054
PAPD4	6.21082	5.57226	0.63856	UP	0.00085675	0.0346054
MYRIP	1.8084	-0.60524	2.41364	UP	0.00086097	0.0346145
GNA14	2.2635	0.835015	1.42848	UP	0.000882661	0.0352937
AGGF1	6.10986	5.43289	0.676963	UP	0.000881475	0.0352937
DHRS2	4.52414	0.542511	3.98163	UP	0.000899943	0.0357258
AFF3	4.69264	1.4963	3.19634	UP	0.000898674	0.0357258
FLJ23152	1.43923	-1.97302	3.41225	UP	0.000902909	0.0357659
AMIGO2	5.61723	3.89689	1.72033	UP	0.000904194	0.0357659
GPR160	6.38142	4.05207	2.32935	UP	0.000907829	0.0357873
LCMT2	4.30767	3.59963	0.708031	UP	0.000907979	0.0357873
AR	6.43696	4.07084	2.36612	UP	0.000910978	0.0358415
SYT9	-0.727804	-4.06241	3.33461	UP	0.00091325	0.035867
KDM6A	5.9058	5.2156	0.690202	UP	0.000917252	0.0359602
KIAA1257	1.0449	-0.8022	1.8471	UP	0.000928561	0.0362147
CIRBP	7.83668	7.1148	0.721872	UP	0.000928667	0.0362147
POTED	-3.73522	-5.20048	1.46526	UP	0.000940124	0.0365025
PDGFD	5.26661	3.90493	1.36168	UP	0.000942662	0.0365025
NECAP1	5.92415	5.17901	0.745139	UP	0.000941243	0.0365025
NUDT12	5.32197	4.25718	1.06479	UP	0.000948669	0.0366708
FMN1	4.40718	3.16953	1.23765	UP	0.000960415	0.0369953
CCPG1	5.12059	4.27832	0.842279	UP	0.000965762	0.0370718
DNAL1	4.81057	4.021	0.789577	UP	0.000997619	0.0379645
DNALI1	4.1056	1.83548	2.27012	UP	0.00100562	0.0381374
KIAA1244	7.2711	5.66138	1.60972	UP	0.00102902	0.0387093
VAV3	7.48807	5.9876	1.50047	UP	0.00103122	0.0387093
LOC375295	3.05345	1.67884	1.37462	UP	0.00103529	0.0387555
PURA	5.37615	4.59205	0.784095	UP	0.00103596	0.0387555
SERINC3	7.67928	7.07396	0.605323	UP	0.00104542	0.0390432
TFF3	4.81664	0.0891067	4.72754	UP	0.00105496	0.0393264
MGAT4A	7.03297	5.85287	1.1801	UP	0.00105835	0.0393264
SCAF11	7.45016	6.86291	0.587246	UP	0.00105719	0.0393264
C9orf91	5.76411	4.9671	0.797007	UP	0.0010672	0.0395221
LOC90499	-0.847282	-4.04974	3.20246	UP	0.00107935	0.0398386
KLHDC7A	3.38475	-0.165293	3.55004	UP	0.00108753	0.0399802
FMO5	4.49784	2.32057	2.17726	UP	0.00108824	0.0399802
TRAK1	6.19375	5.54883	0.644917	UP	0.0010911	0.0400046
CHMP4A	6.24063	5.57577	0.664869	UP	0.00109603	0.0401186
SKAP1	3.50104	1.65628	1.84476	UP	0.00109966	0.040185
INSIG2	5.88236	5.07184	0.810522	UP	0.00110658	0.0403711
MNAT1	5.06258	4.30309	0.759494	UP	0.00111123	0.040407
SFXN1	6.18332	5.34905	0.83427	UP	0.00111403	0.0404133
BRWD1	7.09275	6.53323	0.55952	UP	0.00112563	0.0406627
RAPGEF6	5.3356	4.69295	0.642652	UP	0.00112859	0.0406671
SLU7	6.44665	5.84744	0.59921	UP	0.00113024	0.0406671
PION	4.48223	3.48591	0.996318	UP	0.00113813	0.0407805
PTPN13	5.89456	4.83597	1.05859	UP	0.00117098	0.0417374
SCN2B	-1.8154	-3.71596	1.90055	UP	0.00118244	0.0419637
LURAP1L	5.56964	4.14805	1.42159	UP	0.00118446	0.0419637
WDFY3	6.43398	5.83342	0.600563	UP	0.00118279	0.0419637
PTPRQ	-0.0900055	-2.88385	2.79385	UP	0.00118889	0.0420533
SAR1B	7.14835	6.24701	0.901342	UP	0.00119886	0.0421514
CRNKL1	6.41673	5.75015	0.666579	UP	0.00121464	0.0423727
TFF1	2.3995	-1.90551	4.30501	UP	0.00124486	0.0429322
RAB19	-0.296552	-2.08659	1.79003	UP	0.00127143	0.0436539
GNS	8.39476	7.74773	0.647027	UP	0.00128193	0.0437999
KAT7	6.42371	5.60589	0.817823	UP	0.0012846	0.0438232
UEVLD	4.83297	4.00069	0.832279	UP	0.0012888	0.0438987
FZD4	6.51151	5.57299	0.938515	UP	0.00129756	0.0440612
THPO	-0.282509	-2.47351	2.191	UP	0.00131131	0.0442287
TMEM192	5.41625	4.61671	0.799543	UP	0.00131073	0.0442287
SYAP1	7.19996	6.50378	0.696182	UP	0.00133733	0.0449067
FSTL4	1.14564	-1.02104	2.16669	UP	0.00135202	0.0452834
REEP1	4.57224	2.04943	2.52281	UP	0.00136894	0.0453681
RERG	5.36319	3.3155	2.04769	UP	0.00136338	0.0453681
LCOR	5.29582	4.46096	0.834857	UP	0.001368	0.0453681
ZNF187	4.49009	3.8812	0.608884	UP	0.00135861	0.0453681
CAPS2	0.509053	-0.937938	1.44699	UP	0.00138178	0.0456565
RALGAPB	7.19069	6.62695	0.563746	UP	0.0013898	0.0457844
TGOLN2	8.09741	7.55733	0.540087	UP	0.00139441	0.0458678
WNK4	2.56533	-0.0852204	2.65055	UP	0.00140218	0.0458824
AOX2P	-2.77901	-4.73315	1.95414	UP	0.00140374	0.0458824
MFAP3	6.28537	5.67115	0.614219	UP	0.00139853	0.0458824
PGR	2.81637	0.178307	2.63806	UP	0.00142986	0.0462077
KCNMA1	5.52874	3.40253	2.12621	UP	0.00142222	0.0462077
FUCA1	6.13127	5.18601	0.94526	UP	0.0014283	0.0462077
ZNF563	2.2595	1.4782	0.781299	UP	0.00142535	0.0462077
AP3M1	6.96048	6.16524	0.795244	UP	0.00143403	0.0462747
RHOB	7.95132	6.89404	1.05728	UP	0.00143664	0.0462911
RHOH	3.45122	1.3378	2.11341	UP	0.00146459	0.046918
EPB41L4A	5.01045	3.75999	1.25046	UP	0.00146339	0.046918
RNF14	6.7872	6.06879	0.718403	UP	0.00146239	0.046918
NEK5	1.13181	-0.194406	1.32621	UP	0.00148061	0.0472558
NPEPPS	7.24438	6.52593	0.71845	UP	0.00148156	0.0472558
XIST	8.65384	7.05987	1.59397	UP	0.00148721	0.0473677
PAIP2	7.38887	6.77101	0.617862	UP	0.0014949	0.0475438
ZNF396	2.56327	1.41713	1.14614	UP	0.00149929	0.047615
TMTC3	6.22812	5.39224	0.83588	UP	0.0015025	0.047636
USP46	5.44393	4.83115	0.61279	UP	0.00150784	0.0476805
CMYA5	5.1935	3.31813	1.87537	UP	0.00151158	0.0477303
SNORD116-20	-3.17346	-4.71182	1.53836	UP	0.00151533	0.0477806
RNF34	5.46173	5.06073	0.401	UP	0.00151989	0.0478561
AASDH	4.5403	3.97857	0.561725	UP	0.00153062	0.0479204
C19orf21	4.27401	1.46099	2.81302	UP	0.00153648	0.0480355
DLG2	1.88318	0.216375	1.6668	UP	0.00154911	0.0482257
KLHDC5	5.80021	5.13119	0.669022	UP	0.00156187	0.0484861
SEL1L	7.8912	7.14054	0.750663	UP	0.00157704	0.0488884
CEP120	5.02344	4.42217	0.601265	UP	0.0015912	0.0491215
MOAP1	5.54533	4.84201	0.703323	UP	0.00159545	0.0491826
IYD	1.67327	-1.65538	3.32865	UP	0.00161951	0.0497127
ARL15	4.77609	3.89769	0.878408	UP	0.00162165	0.0497127
ARFIP1	6.38149	5.69052	0.690973	UP	0.00161918	0.0497127
MED13L	7.1362	6.50309	0.633107	UP	0.0016317	0.0498821
KRT16	-2.8299	4.4525	-7.2824	DOWN	9.16797e-10	2.02356e-05
S100A2	-1.12616	3.48643	-4.61258	DOWN	4.07305e-08	0.000299668
RASAL1	-1.07561	3.10894	-4.18455	DOWN	3.62237e-07	0.000802684
RAET1L	-4.40206	-0.712639	-3.68942	DOWN	7.6171e-07	0.00129327
KRT6B	-2.5424	3.59749	-6.13989	DOWN	7.41746e-07	0.00129327
FOSL1	-1.8663	1.77662	-3.64292	DOWN	1.29328e-06	0.00178408
TMPRSS12	-5.24524	-2.85813	-2.38711	DOWN	1.77928e-06	0.00198384
SBSN	-4.21866	1.59532	-5.81398	DOWN	1.66915e-06	0.00198384
TRIM29	0.712496	5.27331	-4.56082	DOWN	3.2485e-06	0.00275772
EN1	-1.28229	3.41067	-4.69295	DOWN	3.67344e-06	0.00300297
KIAA0020	5.15364	6.42253	-1.26889	DOWN	3.87442e-06	0.00305415
LOC100271722	-0.230474	1.33776	-1.56823	DOWN	4.28127e-06	0.00314987
GSTP1	4.71011	7.17015	-2.46004	DOWN	4.46613e-06	0.00317988
YBX1	8.30305	9.45585	-1.1528	DOWN	4.99302e-06	0.00340845
FABP5	4.80566	6.70315	-1.8975	DOWN	6.00884e-06	0.0039008
CDH3	3.58935	6.8507	-3.26135	DOWN	7.50278e-06	0.00414003
FGFBP1	-4.30685	-0.345258	-3.96159	DOWN	6.81218e-06	0.00414003
PPP1R14C	-0.696642	3.84597	-4.54261	DOWN	7.30528e-06	0.00414003
SLC43A3	4.78782	6.28475	-1.49693	DOWN	8.05244e-06	0.00416958
ORC1	2.06707	3.56271	-1.49563	DOWN	9.97931e-06	0.00458882
C11orf91	-3.8434	-0.925145	-2.91825	DOWN	1.10151e-05	0.00496174
CRYAB	3.41129	6.00972	-2.59843	DOWN	1.27451e-05	0.00502876
CYP27C1	-3.02951	0.480981	-3.51049	DOWN	1.20848e-05	0.00502876
LOC100505839	-3.8286	-0.287386	-3.54122	DOWN	1.29037e-05	0.00502876
LEMD1	-4.03905	0.117099	-4.15615	DOWN	1.19461e-05	0.00502876
IMPA2	2.96831	5.00267	-2.03436	DOWN	1.35495e-05	0.0050659
TGM5	-3.85455	0.341057	-4.1956	DOWN	1.3771e-05	0.0050659
WDR77	5.05954	5.77679	-0.717241	DOWN	1.41059e-05	0.00510402
IL22RA2	-3.69244	0.407583	-4.10002	DOWN	1.43769e-05	0.00511819
FAT2	-1.06199	2.54408	-3.60607	DOWN	1.48444e-05	0.00512281
HPDL	-2.38247	1.30798	-3.69045	DOWN	1.54984e-05	0.00512281
NCS1	3.76405	5.2787	-1.51465	DOWN	1.60939e-05	0.00519746
PDZK1IP1	0.627629	4.64198	-4.01435	DOWN	1.85665e-05	0.00553783
NT5DC2	4.84692	6.36453	-1.51762	DOWN	2.23267e-05	0.00600969
KLK6	-2.56257	2.5634	-5.12597	DOWN	2.38888e-05	0.00627706
GJB3	-2.66934	1.23872	-3.90806	DOWN	2.75397e-05	0.00690746
LOC100499467	0.644665	3.25037	-2.60571	DOWN	2.88487e-05	0.00707499
IL37	-5.05878	-3.07516	-1.98362	DOWN	3.09728e-05	0.00718208
TUBA4A	3.70156	5.73223	-2.03067	DOWN	3.02974e-05	0.00718208
KRT6A	-2.83674	2.34885	-5.18559	DOWN	3.13861e-05	0.00718208
KLK5	-3.01017	2.50804	-5.51821	DOWN	3.12317e-05	0.00718208
PPL	4.38478	6.10468	-1.7199	DOWN	3.49275e-05	0.00726814
CDC20	4.15889	6.03829	-1.8794	DOWN	3.3903e-05	0.00726814
PRSS3	-3.76321	-0.808289	-2.95492	DOWN	3.29807e-05	0.00726814
HR	0.534364	3.85258	-3.31822	DOWN	3.24753e-05	0.00726814
GAL	-3.23938	0.564707	-3.80408	DOWN	3.39594e-05	0.00726814
PI3	-3.3406	0.779167	-4.11977	DOWN	3.62522e-05	0.00726814
STAC2	-0.846663	5.68814	-6.5348	DOWN	3.45683e-05	0.00726814
KCNK5	1.44872	4.1987	-2.74998	DOWN	3.834e-05	0.00735862
PPPDE2	4.908	5.69396	-0.785956	DOWN	4.6576e-05	0.0078866
ROPN1	-3.58487	1.2366	-4.82147	DOWN	4.96303e-05	0.00805471
MTHFD1L	3.55259	5.24322	-1.69063	DOWN	5.87079e-05	0.00906154
PRG2	-2.29932	-0.344355	-1.95496	DOWN	6.1154e-05	0.00906625
SIRPA	4.78361	6.18698	-1.40337	DOWN	7.04468e-05	0.00984115
DPH2	4.01154	5.02586	-1.01432	DOWN	7.45152e-05	0.0099849
NFE2L3	4.11883	5.54824	-1.42942	DOWN	7.50948e-05	0.0099849
DSC2	5.94376	7.56987	-1.6261	DOWN	7.35804e-05	0.0099849
GPR12	-4.82896	-1.18215	-3.64681	DOWN	7.46962e-05	0.0099849
KRT14	-1.95508	4.04456	-5.99965	DOWN	7.57578e-05	0.0100127
MMP7	1.58831	5.57012	-3.98181	DOWN	7.76963e-05	0.0102078
MTAP	4.92702	5.84454	-0.917521	DOWN	7.92594e-05	0.0102658
KRT17	0.313925	5.12541	-4.81148	DOWN	7.97912e-05	0.0102658
FXYD5	4.88651	6.54714	-1.66063	DOWN	8.55317e-05	0.0107265
NRG2	-2.49927	0.233168	-2.73244	DOWN	8.95745e-05	0.0108984
KRT5	0.351839	5.71053	-5.35869	DOWN	9.04108e-05	0.0108984
SOX10	-2.29171	3.25015	-5.54185	DOWN	9.68796e-05	0.0114448
SLC15A1	-2.00411	1.53633	-3.54044	DOWN	9.89215e-05	0.0114916
TEAD4	3.19343	4.45337	-1.25993	DOWN	0.000101231	0.01169
UCK2	5.59276	6.2688	-0.676037	DOWN	0.000107048	0.0119937
CCNE1	1.9732	3.79087	-1.81767	DOWN	0.000121841	0.0127367
SPATA12	-3.2758	-1.06148	-2.21432	DOWN	0.000124622	0.0128535
MCM7	6.2512	7.26462	-1.01342	DOWN	0.000141444	0.0139998
TRIM16	3.69102	4.89978	-1.20876	DOWN	0.000144541	0.0141792
SLC25A37	2.56475	4.04192	-1.47717	DOWN	0.000145372	0.0141794
WNT6	-4.25906	-0.966832	-3.29223	DOWN	0.000149453	0.0144049
IL27RA	2.18146	4.05482	-1.87336	DOWN	0.000154203	0.014734
WDR91	3.64069	4.53778	-0.897094	DOWN	0.000156696	0.0147933
CRHR1	-4.30895	-0.641256	-3.66769	DOWN	0.000156455	0.0147933
POLR1E	4.17788	5.15708	-0.979204	DOWN	0.000167927	0.0156392
PTCHD1	-2.17498	1.93948	-4.11446	DOWN	0.000174411	0.015842
TTLL4	4.18885	5.55015	-1.3613	DOWN	0.000179145	0.0160574
CDCA7	2.70035	4.88928	-2.18893	DOWN	0.000179397	0.0160574
LOC93432	-4.87231	-1.89185	-2.98046	DOWN	0.000182731	0.0160933
C6orf15	-4.93699	-1.03093	-3.90606	DOWN	0.000186336	0.0161659
LY6D	-3.89922	1.12239	-5.0216	DOWN	0.000185274	0.0161659
ITPRIP	3.60498	4.72551	-1.12054	DOWN	0.000196327	0.0167787
GJB4	-4.439	-1.80755	-2.63145	DOWN	0.000198681	0.0168665
RPS2P32	-3.79707	-1.63073	-2.16634	DOWN	0.000201449	0.0168759
ITGB8	3.30839	5.66081	-2.35242	DOWN	0.000204909	0.0168759
LOC100127888	-3.10654	0.0437522	-3.15029	DOWN	0.000199812	0.0168759
RHCG	-3.40796	0.101151	-3.50911	DOWN	0.000206546	0.0169475
JOSD1	6.00482	6.6248	-0.619983	DOWN	0.000208798	0.0170688
NIPAL4	-3.63075	-0.576983	-3.05376	DOWN	0.000209785	0.0170863
PCDH8	-4.73573	-2.04707	-2.68866	DOWN	0.000215547	0.0173634
SPSB1	3.85599	5.15648	-1.30049	DOWN	0.000221043	0.017487
HYMAI	-4.96554	-3.64583	-1.31972	DOWN	0.00022503	0.017613
GABRE	0.805757	3.91561	-3.10985	DOWN	0.00022799	0.0177816
CENPW	2.9065	4.42442	-1.51792	DOWN	0.00023099	0.0178354
LOC348761	-4.71217	-2.70913	-2.00304	DOWN	0.000231104	0.0178354
TYRO3	2.66536	3.82018	-1.15482	DOWN	0.000232239	0.0178361
MMACHC	2.96074	3.7688	-0.808054	DOWN	0.000235251	0.0179483
PLAUR	3.45592	5.15372	-1.69779	DOWN	0.000242942	0.018177
THOC5	4.49911	5.29167	-0.792554	DOWN	0.000246829	0.0183232
LOC100499227	-2.94261	-1.13924	-1.80336	DOWN	0.000246369	0.0183232
C1QL4	-4.7285	-1.91263	-2.81587	DOWN	0.00026571	0.0191787
PSORS1C2	-3.33244	-0.765632	-2.56681	DOWN	0.000268008	0.0192463
NOP2	5.01437	6.02297	-1.00861	DOWN	0.000273846	0.0194201
PSMB2	6.45592	7.09744	-0.641517	DOWN	0.000279448	0.0196432
CSTB	6.35664	7.57304	-1.2164	DOWN	0.00028117	0.0197015
RASD2	1.78895	4.26721	-2.47825	DOWN	0.000291821	0.0202549
CHI3L1	3.34902	6.87278	-3.52376	DOWN	0.000296327	0.0203429
LINC00162	-4.49419	-1.43216	-3.06202	DOWN	0.000309458	0.0210559
DUOX1	0.275171	2.71035	-2.43517	DOWN	0.000313885	0.0211222
TBX19	0.993295	2.64139	-1.64809	DOWN	0.00033103	0.0219415
RGR	-5.10866	-2.00961	-3.09905	DOWN	0.000334991	0.0220057
COL9A3	0.960717	3.8385	-2.87778	DOWN	0.000336701	0.0220524
TRAF3IP2	4.44083	5.17481	-0.73398	DOWN	0.00033776	0.0220563
DSG3	-1.90541	2.46178	-4.36719	DOWN	0.000338892	0.022065
PHGDH	4.75137	6.72995	-1.97858	DOWN	0.000343257	0.0221619
ASS1	5.45052	7.46828	-2.01776	DOWN	0.000342451	0.0221619
LOC401588	1.79518	2.49463	-0.699449	DOWN	0.000346536	0.0221928
LRP8	3.68076	5.12155	-1.44079	DOWN	0.000345727	0.0221928
NRBP2	4.60648	5.9572	-1.35072	DOWN	0.000363806	0.0226834
SNORA40	-0.141423	1.10555	-1.24697	DOWN	0.000364853	0.0226846
TMEM158	0.450214	3.27797	-2.82775	DOWN	0.000369867	0.0227434
GJB6	-3.79865	-0.50855	-3.2901	DOWN	0.000367173	0.0227434
BBOX1	-0.739884	3.24866	-3.98855	DOWN	0.0003726	0.0228445
RBM15	3.34852	3.87926	-0.530732	DOWN	0.000376912	0.0228549
TUBB6	4.74349	6.02879	-1.2853	DOWN	0.000376601	0.0228549
NR2E1	-4.77908	-2.65526	-2.12382	DOWN	0.000376503	0.0228549
LOC284578	-3.83789	-0.591976	-3.24592	DOWN	0.00037478	0.0228549
SNHG3	3.69421	4.87616	-1.18195	DOWN	0.000399593	0.0233727
FMNL2	4.92167	6.21108	-1.28942	DOWN	0.000400236	0.0233727
PTK7	5.46644	7.29822	-1.83178	DOWN	0.000402346	0.0233727
MIA	-4.77908	-2.90975	-1.86933	DOWN	0.000400992	0.0233727
HRK	-4.77908	-2.43935	-2.33973	DOWN	0.000391869	0.0233727
C1QL2	-5.0089	-2.33448	-2.67441	DOWN	0.000397097	0.0233727
FUT3	-0.394172	2.67937	-3.07354	DOWN	0.00039391	0.0233727
PRSS33	-5.10213	-1.23944	-3.86268	DOWN	0.000395734	0.0233727
AKR1E2	-0.360679	2.07853	-2.43921	DOWN	0.000423862	0.0244269
MYO10	5.20606	6.72693	-1.52087	DOWN	0.000440971	0.0251501
MFI2	1.33341	4.59802	-3.26461	DOWN	0.000444138	0.0252655
LOC645638	-1.1203	1.33611	-2.45641	DOWN	0.000450323	0.0254893
SEPT3	2.70858	5.00972	-2.30114	DOWN	0.000460138	0.0257771
ERI3	5.18156	5.86975	-0.688192	DOWN	0.000464628	0.0258002
CCL20	-1.06908	0.678463	-1.74754	DOWN	0.000464419	0.0258002
S100A3	-2.12611	-0.107755	-2.01835	DOWN	0.000465733	0.0258002
MKNK1	4.18023	4.70437	-0.524141	DOWN	0.000469061	0.0258412
PINX1	2.20086	3.16126	-0.960391	DOWN	0.000479471	0.0261541
FBXO10	2.58108	3.68897	-1.10789	DOWN	0.000483542	0.0262229
CMTM7	2.59825	3.95197	-1.35371	DOWN	0.000487662	0.0263815
GPT2	4.55055	6.05832	-1.50777	DOWN	0.0005042	0.0267333
CECR7	-0.74889	1.8733	-2.62219	DOWN	0.000496662	0.0267333
CTPS	5.02242	5.98463	-0.962209	DOWN	0.000515638	0.0270565
PSAT1	3.18044	5.75888	-2.57844	DOWN	0.000519751	0.0270565
PLOD1	6.2633	7.86394	-1.60064	DOWN	0.000523254	0.027111
BTG3	4.23305	5.31607	-1.08302	DOWN	0.000528936	0.0272262
CHRM1	-0.99154	1.53417	-2.52571	DOWN	0.000531646	0.0272262
GPR156	-1.71458	0.814771	-2.52935	DOWN	0.000530612	0.0272262
ENO1	9.17468	10.2146	-1.03994	DOWN	0.000536465	0.0273201
SRD5A1	3.78859	4.91115	-1.12256	DOWN	0.00054047	0.0273201
PPARA	3.8106	5.06545	-1.25484	DOWN	0.000539588	0.0273201
KCNN4	1.53127	5.13099	-3.59972	DOWN	0.000553939	0.0275994
FBLIM1	4.5577	5.73005	-1.17235	DOWN	0.000557572	0.0277179
MYC	4.92428	6.64151	-1.71723	DOWN	0.00056574	0.0279303
HAPLN3	1.51863	4.22891	-2.71029	DOWN	0.000569438	0.0279303
S100B	-0.247191	3.36974	-3.61693	DOWN	0.000563669	0.0279303
KLK7	-3.08352	1.55272	-4.63624	DOWN	0.000569317	0.0279303
S100A5	-3.99648	-2.17853	-1.81794	DOWN	0.000583687	0.0284396
GLIPR2	4.46195	5.80898	-1.34703	DOWN	0.000590286	0.0286978
LOC388948	-4.45379	-2.7687	-1.6851	DOWN	0.000596907	0.0288547
AGPAT4	2.29517	3.68149	-1.38632	DOWN	0.000610642	0.029364
CCDC18	2.50185	3.43614	-0.934292	DOWN	0.000630595	0.0297373
KIF2C	4.31828	5.58286	-1.26457	DOWN	0.000622783	0.0297373
CBX2	2.87668	5.21575	-2.33907	DOWN	0.000633224	0.0297373
TRPV6	1.27438	4.15519	-2.88081	DOWN	0.000629172	0.0297373
RLBP1	-5.0089	-1.78855	-3.22034	DOWN	0.000621356	0.0297373
EFNA4	3.11415	4.74486	-1.63071	DOWN	0.000638863	0.0299384
ADSL	5.55526	6.27121	-0.715951	DOWN	0.00064084	0.0299674
GEMIN8P4	-0.217238	0.815111	-1.03235	DOWN	0.000655216	0.0304462
RAB12	5.26669	6.08351	-0.816815	DOWN	0.000660607	0.030568
RPL23AP82	2.69406	3.49646	-0.802398	DOWN	0.000662089	0.030568
B3GNT5	3.29062	4.98123	-1.69061	DOWN	0.000663378	0.030568
SELRC1	3.88626	4.63785	-0.751589	DOWN	0.000694913	0.031512
ProSAPiP1	1.56341	3.91042	-2.34701	DOWN	0.000698141	0.031512
PROM1	2.62271	6.57801	-3.9553	DOWN	0.000696805	0.031512
ESYT3	-0.211785	1.64772	-1.8595	DOWN	0.000728093	0.0322554
CCL27	-4.91566	-2.74137	-2.17429	DOWN	0.000726785	0.0322554
GABRP	2.18533	6.93915	-4.75382	DOWN	0.000732147	0.0322554
INA	-3.67103	-1.36329	-2.30775	DOWN	0.000738868	0.0323899
CCDC129	-3.78795	-0.441859	-3.34609	DOWN	0.00074107	0.0323899
ZBTB5	4.56121	5.30039	-0.739182	DOWN	0.000748021	0.0325647
TIMM8A	3.05145	3.80375	-0.752294	DOWN	0.000753685	0.0326759
LINC00313	-4.434	-2.98744	-1.44657	DOWN	0.000753264	0.0326759
TIAM2	1.06977	2.89903	-1.82926	DOWN	0.000755016	0.0326759
MFAP2	2.69589	5.08923	-2.39334	DOWN	0.000757294	0.0327103
FAHD2A	3.23966	4.32183	-1.08217	DOWN	0.000764818	0.0329708
MMP1	1.41748	4.59935	-3.18186	DOWN	0.000769187	0.0330945
GPR3	-2.14167	-0.217854	-1.92381	DOWN	0.000783892	0.033242
IL34	-0.289419	2.42317	-2.71258	DOWN	0.000785753	0.033242
CDCA8	4.15549	5.21086	-1.05537	DOWN	0.000807291	0.0337007
CALML3	-4.11768	-1.00289	-3.11479	DOWN	0.000803418	0.0337007
SHC4	-0.646799	2.64541	-3.2922	DOWN	0.000810013	0.0337007
HORMAD1	-3.49338	0.911269	-4.40465	DOWN	0.000804362	0.0337007
EPHB3	4.25082	6.43808	-2.18726	DOWN	0.000812767	0.0337207
SCRG1	-1.38961	2.17966	-3.56927	DOWN	0.000820453	0.0339757
FLJ46906	-0.543437	0.736459	-1.2799	DOWN	0.000826007	0.0340778
LAD1	5.05059	6.36667	-1.31608	DOWN	0.000831596	0.0341806
SRSF12	-1.43302	0.982747	-2.41577	DOWN	0.000833733	0.0341921
CALB2	0.850666	3.92928	-3.07861	DOWN	0.000836591	0.0341949
KANK4	0.456524	3.1817	-2.72517	DOWN	0.000841666	0.0342122
MUC16	0.0629117	3.53435	-3.47144	DOWN	0.000838681	0.0342122
L3MBTL2	4.85249	5.54622	-0.693724	DOWN	0.000868958	0.0348721
C8orf46	-1.62668	1.25095	-2.87764	DOWN	0.0008856	0.0353471
KHDRBS3	3.35527	4.89795	-1.54268	DOWN	0.00089794	0.0357258
CHI3L2	1.27779	4.95517	-3.67738	DOWN	0.000928546	0.0362147
LOC100288077	-1.64299	1.84436	-3.48735	DOWN	0.000932451	0.0362982
C5orf46	-0.952096	1.88914	-2.84124	DOWN	0.000951588	0.0367193
TPRXL	-3.32872	-0.473229	-2.85549	DOWN	0.000963605	0.0370535
MICAL3	4.58213	5.76038	-1.17824	DOWN	0.000971976	0.0371751
NXN	2.93449	4.63006	-1.69557	DOWN	0.00097316	0.0371751
TNFRSF12A	3.41699	5.50363	-2.08664	DOWN	0.000973505	0.0371751
LOC285205	-5.38183	-4.33371	-1.04812	DOWN	0.000977119	0.0372487
DGAT2	3.35329	5.10558	-1.75229	DOWN	0.00100218	0.0380723
PRSS12	-0.924083	1.95279	-2.87687	DOWN	0.00101483	0.0384209
SCMH1	4.88456	5.45271	-0.568153	DOWN	0.00101938	0.0385269
SNORD68	-2.02599	-0.5976	-1.42839	DOWN	0.00102225	0.0385693
KLK8	-3.49478	0.228243	-3.72303	DOWN	0.00103062	0.0387093
DUSP2	0.40307	2.55753	-2.15446	DOWN	0.0010643	0.039481
RASGEF1C	-3.7681	-1.32363	-2.44447	DOWN	0.00107016	0.0395655
SUN1	6.70513	7.33409	-0.628955	DOWN	0.00108862	0.0399802
MRPS21	5.84873	6.62975	-0.781018	DOWN	0.00111109	0.040407
PCDHGC4	-4.20918	-2.78137	-1.42781	DOWN	0.00111507	0.0404133
FDCSP	-1.57292	2.43363	-4.00656	DOWN	0.00112224	0.0406068
LOC100124692	-3.29445	-0.129212	-3.16524	DOWN	0.00113128	0.0406671
B3GNT4	-3.24209	-0.953679	-2.28841	DOWN	0.00113504	0.0407359
RNF222	-4.15165	-1.892	-2.25966	DOWN	0.00114585	0.0409905
MAGEB4	-4.84376	-2.20398	-2.63978	DOWN	0.00115561	0.0412729
CXorf61	-3.91491	0.162134	-4.07705	DOWN	0.0011724	0.0417374
SNHG4	-0.145438	1.28175	-1.42719	DOWN	0.0011938	0.042098
MFSD4	0.87169	2.61692	-1.74523	DOWN	0.00119397	0.042098
LOC285629	-4.55579	-2.21741	-2.33838	DOWN	0.00119931	0.0421514
APCDD1L	-1.38019	1.43885	-2.81904	DOWN	0.00120215	0.0421842
SERPINB13	-4.99187	-2.99047	-2.0014	DOWN	0.00120847	0.0423385
GRM2	-3.62573	-1.69083	-1.9349	DOWN	0.00121331	0.0423727
ART3	-1.89913	1.63812	-3.53725	DOWN	0.0012152	0.0423727
OCA2	-3.45344	-0.708003	-2.74543	DOWN	0.00121764	0.0423909
RBP1	2.82342	4.66746	-1.84405	DOWN	0.00122425	0.0425536
DUOXA1	-2.95734	-0.363558	-2.59378	DOWN	0.00123336	0.0427379
CA9	-1.02903	2.39064	-3.41967	DOWN	0.00123342	0.0427379
FAT1	5.98549	7.45171	-1.46622	DOWN	0.00123573	0.0427507
TMEM171	-2.88221	-0.604896	-2.27731	DOWN	0.00124337	0.0429322
SPHK1	1.60509	4.70043	-3.09534	DOWN	0.00126584	0.0435877
NKX1-2	-5.28859	-3.57331	-1.71529	DOWN	0.00127172	0.0436539
ARHGAP22	0.973343	2.53755	-1.5642	DOWN	0.00127532	0.0437094
MIR17HG	0.0520525	1.61219	-1.56014	DOWN	0.00128181	0.0437999
FBXW4P1	-3.53718	-1.79478	-1.7424	DOWN	0.00129492	0.0440394
COTL1	5.68173	6.98636	-1.30462	DOWN	0.00130282	0.0441717
CC2D1B	4.62014	5.22864	-0.6085	DOWN	0.00130499	0.0441773
APP	9.76465	10.4936	-0.728914	DOWN	0.00131251	0.0442287
PGLYRP4	-4.4895	-2.12144	-2.36806	DOWN	0.00133641	0.0449067
LIPK	-4.79318	-2.08008	-2.7131	DOWN	0.00133874	0.0449067
CAMSAP1	5.01273	5.58858	-0.575844	DOWN	0.00136478	0.0453681
AFAP1-AS1	0.745461	2.83552	-2.09005	DOWN	0.00136039	0.0453681
MFGE8	5.07392	7.2081	-2.13418	DOWN	0.00136783	0.0453681
CRABP1	0.00637297	3.81327	-3.8069	DOWN	0.00137406	0.0454695
CX3CL1	3.42947	5.37261	-1.94313	DOWN	0.00138446	0.0456769
LIF	0.934047	2.53026	-1.59621	DOWN	0.0013991	0.0458824
KRT32	-4.43597	-2.18291	-2.25306	DOWN	0.00140524	0.0458824
POLR3D	3.58242	4.30003	-0.717611	DOWN	0.00142765	0.0462077
ITM2C	4.83185	6.09316	-1.26131	DOWN	0.00142019	0.0462077
INGX	-5.15201	-3.71335	-1.43866	DOWN	0.00142835	0.0462077
CAMKV	-4.19766	-2.17464	-2.02302	DOWN	0.00145208	0.0467206
FOLR1	-0.750818	2.62271	-3.37352	DOWN	0.00147412	0.0471547
OBP2A	-4.33917	-1.85393	-2.48524	DOWN	0.00150427	0.047636
FAM83F	1.93538	3.6022	-1.66682	DOWN	0.00152347	0.0479003
FOXM1	4.94978	6.10911	-1.15933	DOWN	0.0015258	0.0479053
S100A1	2.83381	5.64042	-2.80661	DOWN	0.00152806	0.0479081
ASXL1	5.91963	6.52843	-0.608797	DOWN	0.00154302	0.0481719
POU4F1	-3.5685	-0.538984	-3.02951	DOWN	0.00154567	0.0481865
TRIP10	4.31396	5.16263	-0.848673	DOWN	0.00156026	0.0484861
KRT75	-4.28648	-1.20744	-3.07905	DOWN	0.00158431	0.0490447
SMOX	1.1695	3.59302	-2.42352	DOWN	0.00159124	0.0491215
ANKLE1	-1.99247	-0.220606	-1.77187	DOWN	0.00161565	0.0497127
GUCA1A	-4.05884	-2.36906	-1.68978	DOWN	0.00163144	0.0498821

## Sheet: Supplementary Table 2
KEGG_DRUG_METABOLISM_OTHER_ENZYMES
> Drug metabolism - other enzymes
CDA
CES1
CES2
CES5A
CYP2A13
CYP2A6
CYP2A7
CYP3A4
CYP3A43
CYP3A5
CYP3A7
DPYD
DPYS
GMPS
GUSB
HPRT1
IMPDH1
IMPDH2
ITPA
NAT1
NAT2
TK1
TK2
TPMT
TYMP
UCK1
UCK2
UCKL1
UGT1A1
UGT1A10
UGT1A3
UGT1A4
UGT1A5
UGT1A6
UGT1A7
UGT1A8
UGT1A9
UGT2A1
UGT2A3
UGT2B10
UGT2B11
UGT2B15
UGT2B17
UGT2B28
UGT2B4
UGT2B7
UMPS
UPB1
UPP1
UPP2
XDH
KEGG_GLYOXYLATE_AND_DICARBOXYLATE_METABOLISM
> Glyoxylate and dicarboxylate metabolism
ACO1
ACO2
AFMID
CS
GLYCTK
GRHPR
HAO1
HAO2
HYI
MDH1
MDH2
MTHFD1
MTHFD1L
MTHFD2
MTHFD2L
PGP
KEGG_RNA_POLYMERASE
> RNA polymerase
POLR1A
POLR1B
POLR1C
POLR1D
POLR1E
POLR2A
POLR2B
POLR2C
POLR2D
POLR2E
POLR2F
POLR2G
POLR2H
POLR2I
POLR2J
POLR2J2
POLR2J3
POLR2K
POLR2L
POLR3A
POLR3B
POLR3C
POLR3D
POLR3F
POLR3G
POLR3GL
POLR3H
POLR3K
ZNRD1

## Sheet: Supplementary Table 3
Supplementary Table 3. Baseline characteristics of metastatic breast cancer used for targeted deep seqeuncing (N=29)
sample No	date of birth	date of BC diagnosis	date of metastatic BC diagnosis	Age at diagnosis	Death	date of death	PIK3CA mutation	TP53 mutation	Bx, day	Bx. site	ER	PgR	HER2	ki67
B106	1963-02-28	2004-06-15	2015-03-09	52.03	N			Y107X	2015-03-31	Breast	0	0	0	3
B544	1976-03-01	2013-06-11	2015-02-13	38.95	Y	2016-04-11		R213X	2015-12-31	Bone	0	0	0	2
B107	1973-05-19	2012-11-06	2013-09-10	40.31	Y	2016-04-15		R273H	2015-04-06	Breast	0	0	0	1
A317	1948-01-15	2010-12-09	2013-08-01	65.54	Y	2016-08-09		R337G	2015-01-12	Skin	0	0	1	2
C210	1973-05-17	2016-04-26	2016-04-26	42.94	N			c559+1G>A	2016-05-04	Breast	0	0	0	4
B200	1961-10-18	2014-12-04	2015-07-23	53.76	N		H1047R	R273C	2015-07-23	Breast	0	0	1	3
B134	1963-09-01	2008-09-12	2013-02-05	49.43	Y	2016-04-26	E545K	E285K	2015-04-27	Skin	0	0	0	3
B100	1955-04-07	2015-03-24	2015-03-24	59.96	N		H1047R	V173M	2015-03-24	Breast	0	0	1	2
A007	1958-10-07	2010-09-03	2010-09-03	51.91	Y	2015-06-30	E542K		2013-05-03	pleura	1	1	0	2
C099	1956-02-01	2016-02-29	2016-02-29	60.08	N		E418K		2016-02-29	breast	1	1	0	1
B313	1944-09-08	2014-06-10	2016-06-10	71.76	N				2015-10-30	pleura	1	1	0	1
B329	1969-12-20	2015-05-07	2015-11-16	45.91	N	2016-11-08		A84fs	2015-11-10	Breast	1	0	0	3
B241	1958-03-03	2016-02-16	2016-02-16	57.95	Y	2016-03-15		V147G	2015-08-17	pleura	1	1	0	1
C033	1973-03-11	2014-02-18	2014-02-18	40.94	N				2016-01-22	Breast	1	1	0	1
B283	1975-11-26	2013-10-11	2015-09-08	39.78	N		E545K	E258D	2015-10-01	Mediastinal LN	1	1	1	1
B053	1960-09-23	2011-02-10	2011-02-10	50.38	Y	2015-06-10	H1047R	H179Q	2015-04-09	Liver	1	0	0	999
C101	1968-10-30	2006-07-15	2008-08-09	39.78	N				2016-03-02	pleura	1	1	0	999
B082	1948-12-20	2008-06-25	2015-03-09	66.22	N		H1047R		2015-03-02	Skin	1	1	0	1
B338	1980-08-20	2015-11-12	2015-11-12	35.23	N			V173L	2015-11-16	Breast	1	1	1	1
B220	1954-03-19	2013-01-04	2013-01-04	58.79	N				2015-08-11	Breast	1	1	0	2
A211	1972-04-14	2012-12-28	2014-02-04	41.81	Y	2015-07-01		Y107X	2014-08-07	Breast	1	0	0	4
B154	1966-03-30	2011-07-21	2015-04-30	49.08	N		E542K	P278K	2015-04-30	LN	1	1	0	3
B520	1961-07-29	2015-12-17	2015-12-17	54.38	N				2015-12-18	Breast	1	1	0	1
B269	1955-05-29	2014-10-13	2014-10-13	59.37	Y	2016-04-01		L257P	2015-09-14	Breast	1	0	0	1
B350	1974-07-22	2015-11-26	2015-11-26	41.34	N			I195T	2015-11-27	Breast	1	0	1	1
B232	1971-02-10	2007-08-15	2010-03-04	39.07	Y	2016-01-04	E545K	Y220C	2015-08-06	pleura	1	0	0	2
B517	1970-06-22	2015-12-17	2015-12-17	45.49	N				2015-12-17	Breast	1	1	0	2
B244	1969-08-18	2015-08-27	2015-08-27	46.03	N		H1047R		2015-08-27	Breast	1	1	0	1
B196	1946-08-02	2011-04-08	2011-04-08	64.68	N		E542K		2015-07-06	Breast	1	0	1	4
